# Supplementary material for: Development of a multi-gene expression system in Xanthophyllomyces dendrorhous
Source: Microb Cell Fact. 2014 Dec 4;13:175. doi: 10.1186/s12934-014-0175-3 (PMC4264253; doi:10.1186/s12934-014-0175-3)
Supplement: Additional file 1: — Nucleotide sequence of cloning primers in this study. [file 12934_2014_175_MOESM1_ESM.zip]

Archive with 1 entries (1 files):
- 12934_2014_175_MOESM1_ESM.csv
