# Supplementary material for: Development of a multi-gene expression system in Xanthophyllomyces dendrorhous
Source: Microb Cell Fact. 2014 Dec 4;13:175. doi: 10.1186/s12934-014-0175-3 (PMC4264253; doi:10.1186/s12934-014-0175-3)
Supplement: Additional file 1: — Nucleotide sequence of cloning primers in this study. [file 12934_2014_175_MOESM1_ESM.zip › 12934_2014_175_MOESM1_ESM.csv]

Additional File1 Nucleotide sequence of cloning primers in this study
acaT-fw	TATCCCGCGGACTAGTATGCACACAGACTGGCTCCTTC
acaT-rv	GTTGATCAATTGAGGCTTTAGAGCCTCTGGATGACGAC
hmgS-fw	TATCCCGCGGACTAGTATGTATCTTCCGACGCGAAATAC
hmgS-rv	GTTGATCAATTGAGGCCTTCAAGCAGAGGGGGCCTGCTTG
hmgR-fw	TATCCCGCGGACTAGTATGGCTTCCTTGTTCGGCCTCC
hmgR-rv	GTTGATCAATTGAGGCCTTTAGTCCGTTAGGGACCACC
acaT-MCS3-fw	TGGATATATGGCGCGCCTTAGAGCCTCTGGATGACGAC
acaT-MCS3-rv	TCTATTCATCACTAGTATGCACACAGACTGGCTCCTTC
hmgS-MCS2-fw	TCTGAACCCCACACCGCGGAATGTATCTTCCGACGCGAAATAC
hmgS-MCS2-rv	GCGCTCGGCCAGTTAATTAATCAAGCAGAGGGGGCCTGCTTG
hmgR-MCS1-fw	TGATTCGCGACAATTGTTAGGGACCACCAAACGAGG
hmgR-MCS1-rv	ATAGCCCACCCAATTGATGGCTTCCTTGTTCGGCCTC
Zeo-BsiWI-fw	CGAGCTCGTGCGTACGTACGATGGATAGATCCGGAAAGCC
Zeo-BsiWI-rv	TCTGCAGCTGCGTACGTCAGTCCTGCTCCTCGGCCAC
crtE-MCS1-fw	TGATTCGCGACAATTGTCACAGAGGGATATCGGCTAG
crtE-MCS1-rv	ATAGCCCACCCAATTGATGGATTACGCGAACATCCTC
crtS-MCS2-fw	TCTGAACCCCACACCGCGGATGTTCATCTTGGTCTTGCTC
crtS-MCS2-rv	GCGCTCGGCCAGTTAATTAATCATTCGACCGGCTTGACCTG
